# Supplementary material for: Use of Drug Claims Data and a Medication Risk Score to Assess the Impact of CYP2D6 Drug Interactions among Opioid Users on Healthcare Costs
Source: J Pers Med. 2021 Nov 10;11(11):1174. doi: 10.3390/jpm11111174 (PMC8622634; doi:10.3390/jpm11111174)
Supplement: Supplementary file 1 [file jpm-11-01174-s001.zip]

Archive with 1 entries (1 files):
- jpm-1399748-supplementary.pdf
